# Supplementary material for: ‘Meta-analysis of dry matter intake and neutral detergent fiber intake of hair sheep raised in tropical areas’
Source: PLoS One. 2020 Dec 22;15(12):e0244201. doi: 10.1371/journal.pone.0244201 (PMC7755186; doi:10.1371/journal.pone.0244201)
Supplement: S1 Data — (XLSX) [file pone.0244201.s002.xlsx]

## Sheet: Planilha1
Autor	study	rep	BRD	Sex	NDF	DMI	ADG	BW	NDFI	DOM(%)	DNDF (%)	OM(%)
Pires et al	1	7	CRZ	NC	14	1043	90.45	32.6	505.7	.	.	.
Pires et al	1	7	CRZ	NC	29.02	936	82.99	31.63	554.3	.	.	.
Oliveira	2	5	MN	NC	26.78	917.7	121.9	22.55	215.86	83.48	89.77	94.97
Oliveira	2	5	MN	NC	52.01	634.1	59.7	20.8	288.29	64.78	65.55	91.03
Oliveira1	3	5	SI	NC	26.78	917.7	112.1	22.35	197.77	81.02	87.71	94.97
Oliveira1	3	5	SI	NC	52.01	634.1	59.4	20.75	301.38	67.11	69.14	91.03
Fernandes Júnior et al	4	6	SI	NC	45.27	1287	252	28.99	586	.	.	.
Fernandes Júnior et al	4	6	SI	NC	43.11	1175	204	27.74	505	.	.	.
Fernandes Júnior et al	4	6	SI	NC	41.94	1208	182	26.955	506	.	.	.
Fernandes Júnior et al	4	6	SI	NC	40.48	998	153	26.2	405	.	.	.
Fernandes Júnior et al	4	6	SI	NC	41.73	973	123	25.13	415	.	.	.
Valença et al	5	5	SI	NC	46.33	327	190	29.98	455	.	.	.
Valença et al	5	5	SI	NC	47.14	261	140	29.58	346	.	.	.
Valença et al	5	5	SI	NC	47.95	248	150	29.94	323	.	.	.
Valença et al	5	5	SI	NC	48.76	207	110	27.9	270	.	.	.
Grandis et al	6	6	SI	NC	33.49	1500	335.33	31.24	481.29	.	.	.
Grandis et al	6	6	SI	NC	33.39	1440	309	31.64	454.87	.	.	.
Grandis et al	6	6	SI	NC	33.3	1550	326	31.73	510.17	.	.	.
Grandis et al	6	6	SI	NC	33.2	1410	304.67	30.57	458.98	.	.	.
Grandis et al	6	6	SI	NC	33.11	1300	288.67	30.56	428.19	.	.	.
Azevedo et al	7	4	SI	C	36.22	1212	180.57	32.51	340.21	66.61	38.43	93.51
Azevedo et al	7	4	SI	C	36.55	1231	172.1	32.4	395.66	58.97	45.23	93.69
Azevedo et al	7	4	SI	C	36.65	1428	125.48	30.83	467.61	57.59	45.09	92.91
Azevedo et al	7	4	SI	C	36.74	1487	137.66	30.71	490.97	65.92	49.62	92.63
Andrade	8	6	SI	NC	70.24	885	97.7	24.8	508.16	73.24	77.72	94.44
Andrade	8	6	SI	NC	64.72	1159	108.45	26.91	675.89	83.85	80.92	94.46
Andrade	8	6	SI	NC	63.46	1081	117.47	25.35	597.52	82.65	80.41	94.75
Andrade	8	6	SI	NC	61.77	1160	133.63	25.83	623.94	83.76	79.57	94.84
Andrade	8	6	SI	NC	58.36	1011	160.47	25.81	489.85	85.52	76.99	95.13
Rufino	9	9	SI	NC	27.52	1009	199.7	27.98	273.11	78.08	57.7	95.25
Rufino	9	9	SI	NC	27.83	897	197.09	27.88	252.3	80.35	61.75	95.04
Rufino	9	9	SI	NC	27.42	1002	225.4	28.99	266.56	81.75	63.11	95.19
Rufino	9	9	SI	NC	27.05	892	191.18	27.65	255.87	75.28	52.13	95.32
Oliveira	10	6	SI	NC	45.92	892	120	25.24	338	.	.	.
Oliveira	10	6	SI	NC	48.12	910	121	24.42	379	.	.	.
Oliveira	10	6	SI	NC	50.21	874	114	22.96	391	.	.	.
Oliveira	10	6	SI	NC	51.32	858	88	22.66	400	.	.	.
Nogueira	11	5	CRZ	NC	43.04	1284	194.8	27.7	526.2	81.1	.	92.95
Nogueira	11	5	CRZ	NC	42.67	1258	183.1	27.65	504.7	81.1	.	92.63
Nogueira	11	5	CRZ	NC	46.49	1302	164.4	26.35	605	79.9	.	92.61
Nogueira	11	5	CRZ	NC	47.93	1017	129.2	24.65	460.3	73.8	.	92.29
Nicory et al	12	10	SI	NC	40.32	1190	170	27.78	400	70.58	50.32	93.19
Nicory et al	12	10	SI	NC	42.72	1150	160	25.37	400	68.33	47.96	92.83
Nicory et al	12	10	SI	NC	44.88	1140	160	26.34	450	62.53	43.45	92.5
Nicory et al	12	10	SI	NC	47.34	1080	140	27.08	460	62.49	44.13	91.96
Nicory et al	12	10	SI	NC	49.34	1000	150	23.83	470	56.44	39.53	91.55
Santos et al	13	6	SI	NC	38.24	1365	277	26.06	503	75.13	64.07	.
Santos et al	13	6	SI	NC	39.06	1292	261	25.99	468	75.05	62.32	.
Santos et al	13	6	SI	NC	43.97	1329	244	25.59	479	73.58	58.18	.
Santos et al	13	6	SI	NC	39.82	1298	252	25.98	434	74.12	53.73	.
Henrique Leal Perez	14	13	SI	NC	23.2	881	152	26.5	248	.	51.4	.
Henrique Leal Perez	14	13	SI	NC	27.6	812	155	26.5	271	.	54.2	.
Henrique Leal Perez	14	13	SI	NC	23.8	957	173	26.8	270	.	50.6	.
Cordão et al	15	6	SI	NC	54.5	982	119.77	20.28	523.5	65.04	52.02	90.02
Cordão et al	15	6	SI	NC	55.33	1024	123.52	20.28	573.83	65.66	52.55	90.2
Cordão et al	15	6	SI	NC	55.34	1034	111.2	20.28	573.67	59.97	50.23	90.13
Camurça	16	4	SI	NC	64.21	871	87	26.5	517.33	.	.	.
Camurça	16	4	SI	NC	60.77	787	108	26.5	440.62	.	.	.
Camurça	16	4	SI	NC	61.62	943	128	26.5	530.69	.	.	.
Camurça	16	4	SI	NC	59.38	1044	129	26.5	571.52	.	.	.
Camurça	16	4	SI	F	64.21	871	86	26.5	517.33	.	.	.
Camurça	16	4	SI	F	60.77	787	70	26.5	440.62	.	.	.
Camurça	16	4	SI	F	61.62	943	71	26.5	530.69	.	.	.
Camurça	16	4	SI	F	59.38	1044.11	104	26.5	571.52	.	.	.
Lima	17	5	MN	NC	44.91	769	163	20.29	313	61.89	33.68	93.11
Lima	17	5	MN	NC	45.58	844	147	21.44	360	59.29	32.65	92.42
Lima	17	5	MN	NC	46.23	935	150	21.22	416	77.61	61.64	91.77
Lima1	18	3	MN	F	44.91	722	115	20.29	294	61.89	33.68	93.11
Lima1	18	3	MN	F	45.58	806	110	21.44	343	59.29	32.65	92.42
Lima1	18	3	MN	F	46.23	806	91	21.22	360	77.61	61.64	91.77
Lima1	18	3	MN	F	47.06	837	73	20.8	305	76.48	65	89.83
Castro et al	19	8	SI	NC	27.46	1160	290.84	16.02	331.02	.	.	.
Castro et al	19	8	SI	NC	30.42	1280	293.62	16.02	394.88	.	.	.
Castro et al	19	8	SI	NC	33.34	1220	253.35	16.02	416.49	.	.	.
Castro et al	19	8	SI	NC	36.46	1190	208.48	16.02	432.11	.	.	.
Amorim	20	8	MN	NC	35.07	922	130	26.07	236	78.91	49.81	.
Amorim	20	8	MN	NC	38.8	1082	165	28.36	314	75.7	45.84	.
Amorim	20	8	MN	NC	42.54	1032	150	27.32	324	74.83	48.52	.
Amorim	20	8	MN	NC	46.27	1086	165	27.18	376	70.82	43.91	.
Medeiros	21	8	MN	C	65.41	925	89	25.64	584	63.68	59.02	80.69
Medeiros	21	8	MN	C	54.47	964	134	25.05	478	74.05	65.37	81.71
Medeiros	21	8	MN	C	42.68	1003	163	24.71	397	74.29	62.16	82.05
Medeiros	21	8	MN	C	30.85	1124	224	25.38	353	81.19	66.66	82.17
Santana	22	10	SI	NC	21.18	1010	270	28.17	210	.	.	.
Santana	22	10	SI	F	21.18	1110	260	30.47	240	.	.	.
Silva et al	23	8	SI	NC	27.94	1040	220	26.33	290.72	.	.	.
Silva et al	23	8	SI	NC	27.85	1074	239	26.42	300.27	.	.	.
Silva et al	23	8	SI	NC	27.74	1086	216	26.15	302.43	.	.	.
Silva et al	23	8	SI	NC	27.65	1022	193	25.51	285.89	.	.	.
Cardoso et al	24	1	CRZ	NC	40.5	797.579	196	21.4	298.852	70.2072	54.9936	92.1
Cardoso et al	24	1	CRZ	NC	40.5	693.769	162	19.475	239.82	72.12	50.4973	92.1
Cardoso et al	24	1	CRZ	NC	40.5	905.67	184	23.24	329.707	74.9188	60.2889	92.1
Cardoso et al	24	1	CRZ	NC	40.5	881.948	127	21.335	326.838	70.5634	53.0136	92.1
Cardoso et al	24	1	CRZ	NC	40.5	873.222	216	23.38	363.186	72.1635	64.9131	92.1
Cardoso et al	24	1	CRZ	NC	40.5	953.561	209	25.0825	346.82	71.3981	52.6161	92.1
Cardoso et al	24	1	CRZ	NC	40.5	1029.82	229	26.0775	384.567	73.3936	58.0099	92.1
Cardoso et al	24	1	CRZ	NC	40.5	1130.13	231	27.6325	430.746	72.5585	57.1451	92.1
Cardoso et al	24	1	CRZ	NC	40.5	1157.8	247	30.3475	421.213	72.12	53.9079	92.1
Cardoso et al	24	1	CRZ	NC	40.5	1092.56	271	29.0625	384.657	70.8438	56.8156	92.1
Cardoso et al	24	1	CRZ	NC	34.3	950.929	247	22.5375	287.614	73.9969	56.659	91.6
Cardoso et al	24	1	CRZ	NC	34.3	843.944	206	22.495	256.673	72.2397	52.8729	91.6
Cardoso et al	24	1	CRZ	NC	34.3	908.806	189	22.24	277.95	73.6625	54.6662	91.6
Cardoso et al	24	1	CRZ	NC	34.3	980.274	237	24.09	306.45	71.1391	48.2676	91.6
Cardoso et al	24	1	CRZ	NC	34.3	1076.66	264	25.97	341.458	69.6769	54.0486	91.6
Cardoso et al	24	1	CRZ	NC	34.3	1149.79	327	28.765	358.771	74.1931	51.9811	91.6
Cardoso et al	24	1	CRZ	NC	34.3	1083.01	242	27.6475	326.307	72.1387	51.2802	91.6
Cardoso et al	24	1	CRZ	NC	34.3	1074.47	301	28.1325	292.353	72.73	59.8086	91.6
Cardoso et al	24	1	CRZ	NC	34.3	1332.8	219	31.7925	407.321	72.6292	56.5097	91.6
Cardoso et al	24	1	CRZ	NC	34.3	1342.4	272	31.4725	422.573	74.9222	55.2722	91.6
Cardoso et al	24	1	CRZ	NC	28	786.855	225	21.645	182.804	70.7624	55.417	91
Cardoso et al	24	1	CRZ	NC	28	872.176	221	22.885	183.85	75.6777	46.6288	91
Cardoso et al	24	1	CRZ	NC	28	1229.32	358	27.995	313.733	79.9835	46.0409	91
Cardoso et al	24	1	CRZ	NC	28	961.269	220	24.59	196.699	75.51	59.7197	91
Cardoso et al	24	1	CRZ	NC	28	972.053	243	24.57	245.811	78.8663	55.6105	91
Cardoso et al	24	1	CRZ	NC	28	1191.76	291	29.8225	301.637	72.7584	52.9666	91
Cardoso et al	24	1	CRZ	NC	28	1129.61	220	26.9055	280.037	78.364	52.9357	91
Cardoso et al	24	1	CRZ	NC	28	1305.21	349	30.3475	345.339	76.2168	55.2581	91
Cardoso et al	24	1	CRZ	NC	28	1101.09	299	30.7475	286.788	75.9703	49.9068	91
Cardoso et al	24	1	CRZ	NC	28	1221.91	238	30.3425	318.393	70.9461	45.5099	91
Cardoso et al	24	1	CRZ	NC	21.7	793.769	237	22.335	158.068	76.5838	50.0447	90.5
Cardoso et al	24	1	CRZ	NC	21.7	831.425	222	21.855	160.836	81.6233	40.6909	90.5
Cardoso et al	24	1	CRZ	NC	21.7	1071.28	327	25.185	214.694	78.9877	35.8821	90.5
Cardoso et al	24	1	CRZ	NC	21.7	920.459	226	23.59	171.928	79.35	49.9288	90.5
Cardoso et al	24	1	CRZ	NC	21.7	760.285	195	22.34	140.279	79.0341	49.5023	90.5
Cardoso et al	24	1	CRZ	NC	21.7	1056.7	275	26.2425	219.606	80.5012	54.965	90.5
Cardoso et al	24	1	CRZ	NC	21.7	1089.89	285	26.7125	217.933	80.4621	43.5187	90.5
Cardoso et al	24	1	CRZ	NC	21.7	1119.49	260	27.7075	236.331	78.867	56.5142	90.5
Cardoso et al	24	1	CRZ	NC	21.7	1217.22	334	32.94	247.2	79.35	54.7334	90.5
Cardoso et al	24	1	CRZ	NC	21.7	1060.36	284	31.655	202.325	78.7505	52.5162	90.5
Oliveira et al	25	8	SI	C	49.7	1253	200	25.85	500	.	61.3	91.33
Oliveira et al	25	8	SI	C	48	1068	170	24.8	392	.	58.8	91.83
Oliveira et al	25	8	SI	C	46.9	1005	160	24.45	388	.	55.6	92.35
Oliveira et al	25	8	SI	C	48.1	1263	210	27.5	546	.	6.23	91.58
Lage et al	26	7	SI	NC	21.5	1120	268	26.85	248.76	77.69	56.9	96.2
Lage et al	26	7	SI	NC	21.12	1115	300	27.48	239.81	72.92	37.61	96.17
Lage et al	26	7	SI	NC	20.74	898	255	26.46	179	76.06	40.13	96.15
Lage et al	26	7	SI	NC	20.35	942	257	26.2	202.81	77.36	43.13	96.13
Lage et al	26	7	SI	NC	19.97	782	193	24.75	163.16	76.59	42.82	96.1
Mattos et al	27	10	SI	NC	30.49	1190	213	25.45	330	.	.	.
Mattos et al	27	10	SI	NC	28.9	1300	271	26.79	350	.	.	.
Mattos et al	27	10	SI	NC	27.66	1200	252	26.61	320	.	.	.
Mattos et al	27	10	SI	NC	26.7	1090	237	26.23	280	.	.	.
Mendes et al	28	10	SI	NC	35	1700	194	34.15	590	.	.	.
Mendes et al	28	10	SI	NC	41.8	1700	171	33.5	720	.	.	.
Mendes et al	28	10	SI	NC	45.3	1600	168	33.15	740	.	.	.
Pereira et al	29	6	SI	NC	43.36	1098	245	25.22	439	.	.	.
Pereira et al	29	6	SI	NC	39.62	1159	271	25.23	422	.	.	.
Pereira et al	29	6	SI	NC	35.88	1289	305	26.89	424	.	.	.
Pereira et al	29	6	SI	NC	32.15	1173	274	25.4	368	.	.	.
Silva et al	30	3	SI	NC	47.13	1001	117.5	22.6	327.7	.	.	.
Silva et al	30	3	SI	NC	52.37	987	81.5	22.6	400.02	.	.	.
Silva et al	30	3	SI	NC	57.85	861	102.6	22.6	388.72	.	.	.
Silva et al	30	3	SI	NC	46.72	896	160.3	22.6	318.66	.	.	.
Silva et al	30	3	SI	NC	51.93	1037	119	22.6	402.28	.	.	.
Silva et al	30	3	SI	NC	57.44	785	98.4	22.6	357.08	.	.	.
Gastaldello Júnior et al	31	7	SI	NC	23.7	970	290	29.35	170	.	.	.
Gastaldello Júnior et al	31	7	SI	NC	22.4	970	290	29.35	170	.	.	.
Gastaldello Júnior et al	31	7	SI	NC	22.1	970	290	29.35	170	.	.	.
Gastaldello Júnior et al	31	7	SI	NC	22	1019	280	29.4	190	.	.	.
Gastaldello Júnior et al	31	7	SI	NC	21.9	1019	280	29.4	190	.	.	.
Gastaldello Júnior et al	31	7	SI	NC	22.7	1019	280	29.4	190	.	.	.
Cunha et al	32	6	SI	NC	36.4	1226	206	26.3	443.83	69.77	54.7	93.1
Cunha et al	32	6	SI	NC	41.6	1236	186	25.91	510.83	69.27	54.95	92.6
Cunha et al	32	6	SI	NC	49.6	1126	149	25.18	554.17	68.7	61.6	93.4
Cunha et al	32	6	SI	NC	49.6	1192	174	26.06	583.17	71.77	63.11	91.9
Coelho	33	6	SI	NC	65.6	1030	111.19	25.46	660	79.44	62.51	94.07
Coelho	33	6	SI	NC	64.46	1200	153.72	26.12	760	78.72	60.4	92.19
Coelho	33	6	SI	NC	59.12	850	96.4	24.45	480	82.12	62.42	94.32
Alves et al	34	6	SI	NC	58.3	900	123	26.02	470	70.04	63.65	93.32
Alves et al	34	6	SI	NC	44.23	870	137	25.6	330	75.72	61.54	94.14
Alves et al	34	6	SI	NC	29.96	870	191	26.18	210	78.99	53.95	94.98
Barreto	35	8	SI	NC	47.3	661	201.57	25.2	405.72	.	.	.
Barreto	35	8	SI	NC	49.77	658	199.37	25.2	433.44	.	.	.
Barreto	35	8	SI	NC	52.61	633	192.25	25.2	481.32	.	.	.
Barreto	35	8	SI	NC	47.3	654	208.25	25.2	428.4	.	.	.
Reis	36	5	SI	NC	30.78	1350	243	33.38	416	.	.	.
Reis	36	5	SI	NC	34.76	1280	219	33.43	450	.	.	.
Reis	36	5	SI	NC	35.83	1230	218	34.04	444	.	.	.
Reis	36	5	SI	NC	38.61	1080	158	34.63	418	.	.	.
Oliveira	37	1	SI	NC	38.21	763.835	260.635	19.41	291.861	48.0073	25.8714	85.16
Oliveira	37	1	SI	NC	38.21	654.96	189.841	20.32	250.26	69.4432	45.8872	85.16
Oliveira	37	1	SI	NC	38.21	703.42	191.746	19.02	268.777	60.6956	32.8732	85.16
Oliveira	37	1	SI	NC	38.21	756.639	221.905	20.91	289.112	68.9393	51.7294	85.16
Oliveira	37	1	SI	NC	38.21	636.012	205.397	18.13	243.02	51.0934	22.9841	85.16
Oliveira	37	1	SI	NC	38.21	554.772	140	17.35	211.978	44.0073	5.67845	85.16
Oliveira	37	1	SI	NC	26.46	793.507	195.873	21.73	209.962	35.5458	13.1003	85.58
Oliveira	37	1	SI	NC	26.46	568.833	183.81	16.33	150.513	71.0385	30.8664	85.58
Oliveira	37	1	SI	NC	26.46	983.237	242.857	25.89	260.165	69.6725	32.9648	85.58
Oliveira	37	1	SI	NC	26.46	740.985	170.476	22.41	196.065	74.6751	27.7349	85.58
Oliveira	37	1	SI	NC	26.46	827.043	224.762	21.64	218.836	70.4872	17.3875	85.58
Oliveira	37	1	SI	NC	26.46	645.88	190.794	19.73	170.9	67.6353	7.66385	85.58
Oliveira	37	1	SI	NC	26.46	698.401	191.746	21.1	184.797	58.6265	28.3725	85.58
Regadas Filho	38	1	SI	NC	60.25	380.016	53.4722	13.25	228.96	.	.	.
Regadas Filho	38	1	SI	NC	60.25	734.4	83.5165	20	442.476	.	.	.
Regadas Filho	38	1	SI	NC	60.25	675.228	101.389	18.7	406.825	.	.	.
Regadas Filho	38	1	SI	NC	60.25	990.419	108.036	20.65	596.727	.	.	.
Regadas Filho	38	1	SI	NC	52.57	901.104	118.75	25.15	473.71	.	.	.
Regadas Filho	38	1	SI	NC	52.57	861.473	119.444	21.4	452.876	.	.	.
Regadas Filho	38	1	SI	NC	52.57	1015.01	129.167	24.7	533.589	.	.	.
Regadas Filho	38	1	SI	NC	52.57	1059.99	123.611	19.9	557.234	.	.	.
Regadas Filho	38	1	SI	NC	52.57	733.257	118.75	17.75	385.473	.	.	.
Regadas Filho	38	1	SI	NC	45.52	1046.25	130.357	21.3	476.253	.	.	.
Regadas Filho	38	1	SI	NC	45.52	931.778	105.357	19.1	424.145	.	.	.
Regadas Filho	38	1	SI	NC	45.52	1149.4	164.407	19.3	523.208	.	.	.
Regadas Filho	38	1	SI	NC	45.52	918.876	149.153	19.8	418.273	.	.	.
Regadas Filho	38	1	SI	NC	45.52	1104.5	163.393	25.55	502.768	.	.	.
Regadas Filho	38	1	SI	NC	37.43	1018.32	142.857	17.8	381.158	.	.	.
Regadas Filho	38	1	SI	NC	37.43	1016.15	150.549	16.85	380.346	.	.	.
Regadas Filho	38	1	SI	NC	37.43	0	183.516	23.15		.	.	.
Regadas Filho	38	1	SI	NC	37.43	1247.88	178.022	21.1	467.08	.	.	.
Regadas Filho	38	1	SI	NC	37.43	998.781	153.846	23.6	373.844	.	.	.
Pereira	39	1	SI	NC	41.79	1405.72	286.667	43.47	587.45	.	.	92.77
Pereira	39	1	SI	NC	41.79	1189.88	267.708	38.875	497.25	.	.	92.77
Pereira	39	1	SI	NC	41.79	1344.16	365.882	38.88	561.723	.	.	92.77
Pereira	39	1	SI	NC	41.79	831.489	250.159	39.12	347.479	.	.	92.77
Pereira	39	1	SI	NC	41.79	798.183	209.412	37.18	333.561	.	.	92.77
Pereira	39	1	SI	NC	41.79	1147.52	265.091	36.71	479.55	.	.	92.77
Pereira	39	1	SI	NC	41.79	793.395	222.933	37.14	331.56	.	.	92.77
Pereira	39	1	SI	NC	41.79	1144.01	112.432	36.76	478.082	.	.	92.77
Costa	40	1	MN	NC	50.96	784.134	100	17.9	399.595	52.67	34.3197	88.91
Costa	40	1	MN	NC	50.96	651.319	122.466	20.64	331.912	52.67	30.5252	88.91
Costa	40	1	MN	NC	50.96	657.231	104.521	21.13	334.925	52.67	31.457	88.91
Costa	40	1	MN	NC	50.96	751.834	97.3973	19.01	383.135	52.67	38.0255	88.91
Costa	40	1	MN	NC	50.96	666.962	93.0137	15.79	339.884	52.67	27.0634	88.91
Costa	40	1	MN	NC	50.96	643.425	104.932	18.76	327.889	52.67	35.2535	88.91
Costa	40	1	MN	NC	50.96	657.826	58.0822	16.64	335.228	52.67	22.1248	88.91
Costa	40	1	MN	NC	50.96	703.685	79.1781	18.18	358.598	52.67	29.2383	88.91
Costa	40	1	MN	NC	38.6	815.33	125.872	19.16	314.717	67.96	26.8038	90.12
Costa	40	1	MN	NC	38.6	981.723	85.7798	18.675	378.945	67.96	21.4312	90.12
Costa	40	1	MN	NC	38.6	1004.41	130.826	22.23	387.703	67.96	32.5847	90.12
Costa	40	1	MN	NC	38.6	836.791	46.055	16.21	323.001	67.96	42.3993	90.12
Costa	40	1	MN	NC	38.6	927.076	94.8624	14.67	357.851	67.96	47.2677	90.12
Costa	40	1	MN	NC	38.6	885.704	153.211	20.25	341.882	67.96	30.9047	90.12
Costa	40	1	MN	NC	38.6	1060.5	130.367	18.405	409.351	67.96	43.0333	90.12
Costa	40	1	MN	NC	38.6	890.511	130.55	21.015	343.737	67.96	32.7719	90.12
Costa	40	1	MN	NC	26.74	703.078	107.653	20.775	188.003	74.93	37.2101	90
Costa	40	1	MN	NC	26.74	624.93	97.9592	18.3	167.106	74.93	53.0498	90
Costa	40	1	MN	NC	26.74	657.162	173.673	23.11	175.725	74.93	21.3931	90
Costa	40	1	MN	NC	26.74	909.967	144.694	19.29	243.325	74.93	36.6198	90
Costa	40	1	MN	NC	26.74	669.386	144.082	17.26	178.994	74.93	29.9475	90
Costa	40	1	MN	NC	26.74	673.758	155.102	18.7	180.163	74.93	32.337	90
Costa	40	1	MN	NC	26.74	529.385	122.041	18.38	141.558	74.93	32.7838	90
Costa	40	1	MN	NC	26.74	683.186	142.653	18.19	182.684	74.93	36.942	90
Fontenele	41	1	SB	NC	66.67	431.641	56.7308	15.27	287.775	.	.	.
Fontenele	41	1	SB	NC	66.67	614.985	32.6923	13.3	410.01	.	.	.
Fontenele	41	1	SB	NC	66.67	602.958	91.9231	18.72	401.992	.	.	.
Fontenele	41	1	SB	NC	66.67	647.927	82.8846	18.29	431.973	.	.	.
Fontenele	41	1	SB	NC	66.67	541.816	99.4231	21.83	361.229	.	.	.
Fontenele	41	1	SB	NC	66.67	751.179	67.8846	17.47	500.811	.	.	.
Fontenele	41	1	SB	NC	66.67	668.441	105.962	20.29	445.65	.	.	.
Fontenele	41	1	SB	NC	66.67	341.036	68.8462	16.92	227.369	.	.	.
Fontenele	41	1	SB	NC	52.72	832.614	111.068	21.42	438.954	.	.	.
Fontenele	41	1	SB	NC	52.72	579.232	110.68	16.4	305.371	.	.	.
Fontenele	41	1	SB	NC	52.72	529.929	60.7767	19.37	279.378	.	.	.
Fontenele	41	1	SB	NC	52.72	697.283	101.165	19.59	367.607	.	.	.
Fontenele	41	1	SB	NC	52.72	724.833	104.854	19.38	382.132	.	.	.
Fontenele	41	1	SB	NC	52.72	654.135	108.447	17.725	344.86	.	.	.
Fontenele	41	1	SB	NC	52.72	768.687	124.272	19.92	405.252	.	.	.
Fontenele	41	1	SB	NC	52.72	794.077	97.0874	17.9	418.637	.	.	.
Fontenele	41	1	SB	NC	38.93	829.534	157.822	19.47	322.938	.	.	.
Fontenele	41	1	SB	NC	38.93	839.345	141.584	23.01	326.757	.	.	.
Fontenele	41	1	SB	NC	38.93	777.926	141.98	19.21	302.846	.	.	.
Fontenele	41	1	SB	NC	38.93	586.65	105.446	16.785	228.383	.	.	.
Fontenele	41	1	SB	NC	38.93	879.765	141.188	21.87	342.492	.	.	.
Fontenele	41	1	SB	NC	38.93	1139.21	195.05	25.89	443.494	.	.	.
Fontenele	41	1	SB	NC	38.93	869.85	147.723	21.44	338.632	.	.	.
Fontenele	41	1	SB	NC	38.93	857.782	166.337	21.54	333.934	.	.	.
Fontenele	41	1	SB	NC	25.5	926.983	167.647	26.45	236.381	.	.	.
Fontenele	41	1	SB	NC	25.5	581.891	114.51	16.96	148.382	.	.	.
Fontenele	41	1	SB	NC	25.5	561.06	105.098	18.94	143.07	.	.	.
Fontenele	41	1	SB	NC	25.5	540.334	119.804	16.39	137.785	.	.	.
Fontenele	41	1	SB	NC	25.5	606.442	96.8627	20.6	154.643	.	.	.
Fontenele	41	1	SB	NC	25.5	713.68	139.216	20.74	181.988	.	.	.
Fontenele	41	1	SB	NC	25.5	603.68	116.078	18.76	153.938	.	.	.
Fontenele	41	1	SB	NC	25.5	773.147	144.706	21.88	197.152	.	.	.
Unpublished data 1 - Marília	42	1	SI	NC	43.865	846.6	140.833	22.43	371.361	.	.	.
Unpublished data 1 - Marília	42	1	SI	NC	43.865	842.504	162.742	24.51	369.565	.	.	.
Unpublished data 1 - Marília	42	1	SI	NC	43.865	1024.81	187.541	26.76	449.535	.	.	.
Unpublished data 1 - Marília	42	1	SI	C	43.865	895.723	143.852	22.48	392.909	.	.	.
Unpublished data 1 - Marília	42	1	SI	C	43.865	680.718	108.667	19.64	298.597	.	.	.
Unpublished data 1 - Marília	42	1	SI	C	43.865	745.544	106	21.44	327.033	.	.	.
Unpublished data 1 - Marília	42	1	SI	C	43.865	901.796	99.5161	21.93	395.573	.	.	.
Unpublished data 1 - Marília	42	1	SI	F	43.865	745.91	72.0492	19.66	327.194	.	.	.
Unpublished data 1 - Marília	42	1	SI	F	43.865	630.768	53.9516	17.81	276.687	.	.	.
Unpublished data 1 - Marília	42	1	SI	F	43.865	777.488	98.9344	20.92	341.045	.	.	.
Unpublished data 1 - Marília	42	1	SI	F	43.865	646.681	63.8333	18.23	283.666	.	.	.
Unpublished data 2 - Chico	43	1	SI	NC	49.26	892.264	209.604	22.615	439.529	.	.	.
Unpublished data 2 - Chico	43	1	SI	NC	49.26	734.558	151.287	22.88	361.843	.	.	.
Unpublished data 2 - Chico	43	1	SI	NC	49.26	824.408	141.386	21.28	406.103	.	.	.
Unpublished data 2 - Chico	43	1	SI	NC	49.26	807.144	139.01	23.74	397.599	.	.	.
Unpublished data 2 - Chico	43	1	SI	NC	49.26	757.267	167.885	22.13	373.03	.	.	.
Unpublished data 2 - Chico	43	1	SI	C	49.26	990.167	157.059	23.55	487.756	.	.	.
Unpublished data 2 - Chico	43	1	SI	C	49.26	770.693	149.804	21.16	379.644	.	.	.
Unpublished data 2 - Chico	43	1	SI	C	49.26	754.196	155.882	20.45	371.517	.	.	.
Unpublished data 2 - Chico	43	1	SI	C	49.26	762.293	131.176	22.61	375.506	.	.	.
Dantas Filho et al	44	4	CRZ	NC	41.52	1490	295	25	576.35	74.7	65.76	89.77
Dantas Filho et al	44	4	CRZ	NC	42.99	1540	265	25	635.3	72.93	61.58	88.82
Dantas Filho et al	44	4	CRZ	NC	53.49	1390	222	25	700.49	69.95	57.7	89.05
Dantas Filho et al	44	4	CRZ	NC	51.2	1580	270	25	796.07	64.35	51.72	88.63
Dantas Filho et al	44	4	CRZ	NC	56.45	1440	187	25	812.28	59.29	48.31	89.58
Costa et al	45	9	SI	NC	42.6	1300	255	31.25	543.3	73.4	56.6	90.7
Costa et al	45	9	SI	NC	43.9	1400	236	31.55	638.3	74.9	59.5	89.9
Costa et al	45	9	SI	NC	45.3	1500	218	31.95	680.5	79.6	69.1	89.1
Costa et al	45	9	SI	NC	46.7	1400	231	31.85	670.1	78.5	68.8	88.3
Costa et al	45	9	SI	NC	48.1	1300	210	31.55	652.4	83.2	77.5	87.5
Carvalho et al	46	8	CRZ	NC	26.1	1080	243.6	23.85	260	.	60	88.4
Carvalho et al	46	8	CRZ	NC	36.8	740	135.8	20.95	280	.	59	90.1
Carvalho et al	46	8	CRZ	NC	28	860	203.9	22.4	200	.	52	91.6
Carvalho et al	46	8	CRZ	NC	26.9	990	208.2	22.1	230	.	44	92.9
Oliveira et al3	47	10	SI	NC	23.62	775.7	159.56	24.9	158.95	.	.	.
Oliveira et al3	47	10	SI	NC	34.3	789.69	146.18	25.22	235.54	.	.	.
Oliveira et al3	47	10	SI	NC	45.05	716.84	75.01	29.26	314.64	.	.	.
Macome et al	48	8	SI	NC	47.6	1330	170	31.15	570	.	.	.
Macome et al	48	8	SI	NC	51.26	1170	150	30.36	550	.	.	.
Macome et al	48	8	SI	NC	55.05	1280	170	31.14	660	.	.	.
Macome et al	48	8	SI	NC	58.97	1120	170	30.16	640	.	.	.
Aguiar et al	49	8	CRZ	C	46.73	1001	100.06	27.81	455.67	69.97	55.24	92.88
Aguiar et al	49	8	CRZ	C	48.95	944	82	27.33	450.77	66.53	52.96	91.93
Aguiar et al	49	8	CRZ	C	51.18	921	77.84	26.38	466.08	66.31	54.84	90.99
Aguiar et al	49	8	CRZ	C	53.46	950	54.73	26.41	508.04	62.81	53.28	89.98
Salvador	50	4	SI	F	46.94	951	111.83	27.39	481.94	67.87	60.02	.
Salvador	50	4	SI	F	47.17	896	114.96	28.14	486.13	63.3	57.19	.
Salvador	50	4	SI	F	46.79	885	117.19	28.29	489.68	65.17	53.31	.
Salvador	50	4	SI	F	45.99	891	123.51	28.55	473.82	65.52	59.68	.
Barros e Silva	51	8	SI	NC	40.67	768	135.83	24.62	236.99	.	.	.
Barros e Silva	51	8	SI	NC	43.85	878	144.4	25.62	305.93	.	.	.
Barros e Silva	51	8	SI	NC	46.94	835	155	25.29	311.44	.	.	.
Barros e Silva	51	8	SI	NC	50.16	701	125.42	21.85	284.06	.	.	.
Araújo et al	52	4	CRZ	NC	54.55	685	61	20.52	356.9	.	.	.
Araújo et al	52	4	CRZ	NC	56.71	875	79	20.5	418.5	.	.	.
Araújo et al	52	4	CRZ	NC	58.88	937	63	20.63	472.1	.	.	.
Araújo et al	52	4	CRZ	NC	61.04	1024	81	20.83	535.3	.	.	.
Araújo et al	52	4	CRZ	NC	63.21	1068	65	20.99	648.4	.	.	.
Murta et al	53	6	CRZ	NC	44.2	820	195	22.55	267.2	71.8	22.1	.
Murta et al	53	6	CRZ	NC	43.4	830	214.5	22.85	269.4	75.2	36.7	.
Murta et al	53	6	CRZ	NC	42.4	870	229.9	23.85	280.1	71.7	33.4	.
Murta et al	53	6	CRZ	NC	41.7	887	228	23.7	284	72.9	32.3	.
Véras et al	54	5	CRZ	NC	52.78	1170	210	26	452	.	.	.
Véras et al	54	5	CRZ	NC	55.11	1100	160	26	480	.	.	.
Véras et al	54	5	CRZ	NC	56.57	1190	140	26	539	.	.	.
Véras et al	54	5	CRZ	NC	58.7	1140	120	26	539	.	.	.
Nascimento Júnior	55	8	SI	NC	46.59	1117	234.22	27.24	485.26	64.48	45.37	92.15
Nascimento Júnior	55	8	SI	NC	47.59	1083	213.11	26.35	483.82	64.95	46.73	92.1
Nascimento Júnior	55	8	SI	NC	46.4	1143	216.6	25.59	486.26	65.06	40.14	90.54
Nascimento Júnior	55	8	SI	NC	47.5	1100	200.47	25.6	475.34	66.23	45.43	90.78
Barros et al	56	5	CRZ	C	47.5	943	105	29.63	548	62.54	49.69	94.81
Barros et al	56	5	CRZ	C	47.53	786	83	27.24	456	61.61	53.42	94.69
Barros et al	56	5	CRZ	C	47.2	764	101	28.1	443	60.49	51.47	94.6
Barros et al	56	5	CRZ	C	47.29	715	93	28.1	416	56.84	47.47	94.54
Barros et al	56	5	CRZ	C	46.94	580	66	26.44	336	59.09	53.67	94.39
Santos	57	1	CRZ	NC	29.1	946.209	208.209	26.775	275.347	66.462	42.1174	93.98
Santos	57	1	CRZ	NC	29.1	966.599	211.94	29.2	281.28	65.3471	38.6304	93.98
Santos	57	1	CRZ	NC	29.1	1069.33	240.299	31.35	311.176	64.7687	35.5005	93.98
Santos	57	1	CRZ	NC	29.1	887.602	192.537	25.65	258.292	68.3281	47.5232	93.98
Santos	57	1	CRZ	NC	29.1	924.554	232.836	26.7	269.045	66.3142	36.592	93.98
Santos	57	1	CRZ	NC	29.1	902.917	219.403	27.25	262.749	66.5994	41.7765	93.98
Santos	57	1	CRZ	NC	29.1	1031.42	257.463	33.125	300.142	74.0042	48.2211	93.98
Santos	57	1	CRZ	NC	32.21	915.613	220.896	28.1	294.919	69.873	45.0708	92.52
Santos	57	1	CRZ	NC	32.21	1008.3	226.119	30.575	324.775	69.4088	41.5198	92.52
Santos	57	1	CRZ	NC	32.21	690.089	83.8806	24.49	222.278	68.1665	45.5279	92.52
Santos	57	1	CRZ	NC	32.21	1062.83	260.448	29.325	342.337	70.3388	42.0956	92.52
Santos	57	1	CRZ	NC	32.21	1020.26	235.821	29.1	328.626	70.4552	45.4437	92.52
Santos	57	1	CRZ	NC	32.21	969.401	202.985	28.5	312.244	69.2017	43.6563	92.52
Santos	57	1	CRZ	NC	32.21	1079.9		28.825	347.837	65.3747	37.2924	92.52
Santos	57	1	CRZ	NC	34.09	1111.84	234.328	27.55	379.028	69.6219	47.1587	91.11
Santos	57	1	CRZ	NC	34.09	1066.11	207.463	27.95	363.438	69.9562	44.2643	91.11
Santos	57	1	CRZ	NC	34.09	966.727	181.343	26.975	329.557	66.2458	42.7942	91.11
Santos	57	1	CRZ	NC	34.09	1120.31	207.463	29.35	381.915	70.3529	49.9071	91.11
Santos	57	1	CRZ	NC	34.09	1153.63	268.657	32.6	393.274	68.9062	46.6256	91.11
Santos	57	1	CRZ	NC	34.09	790.955	138.806	23.65	269.637	69.3575	47.7426	91.11
Santos	57	1	CRZ	NC	34.09	956.898	185.821	26.825	326.207	64.836	39.0066	91.11
Santos	57	1	CRZ	NC	31.09	1068.46	220.896	29.2	332.185	70.3896	43.3583	92.46
Santos	57	1	CRZ	NC	31.09	1112.03	237.313	29.75	345.729	66.8672	41.963	92.46
Santos	57	1	CRZ	NC	31.09	926.527	247.761	27.1	288.057	68.579	42.4243	92.46
Santos	57	1	CRZ	NC	31.09	920.27	200	26.6	286.112	70.4575	47.1299	92.46
Santos	57	1	CRZ	NC	31.09	1057.1		30.975	328.654	72.3998	50.8561	92.46
Santos	57	1	CRZ	NC	31.09	923.097	223.134	27.375	286.991	68.1598	47.6114	92.46
Santos	57	1	CRZ	NC	31.09	866.036	158.209	27.9	269.251	66.2124	38.3158	92.46
Santos	57	1	CRZ	NC	34.23	0	91.0448	25.45		.	.	91
Santos	57	1	CRZ	NC	34.23	898.316		27.375	307.493	67.9744	44.4379	91
Santos	57	1	CRZ	NC	34.23	1181.82	209.701	32.175	404.537	63.2993	35.7064	91
Santos	57	1	CRZ	NC	34.23	1016.05	182.09	28.1	347.792	63.4041	35.3123	91
Santos	57	1	CRZ	NC	34.23	989.085	188.06	28.3	338.564	68.7844	42.6418	91
Santos	57	1	CRZ	NC	34.23	815.543	182.09	23.8	279.16	69.5982	45.6334	91
Santos	57	1	CRZ	NC	34.23	984.219	200.746	27.725	336.898	68.4265	47.3727	91
Santos	57	1	CRZ	NC	34.23	1128.51	221.642	31.825	386.289	66.9734	39.3692	91
Rodrigues	58	1	CRZ	NC	36.9	1254.85	193.966	23.625	275.347	.	.	.
Rodrigues	58	1	CRZ	NC	36.9	1267.77	189.655	26.7	281.28	.	.	.
Rodrigues	58	1	CRZ	NC	36.9	1035.72	178.448	22.375	311.176	.	.	.
Rodrigues	58	1	CRZ	NC	36.9	1096.66	242.241	21.025	258.292	.	.	.
Rodrigues	58	1	CRZ	NC	36.9	1045.1	206.897	27.6	269.045	.	.	.
Rodrigues	58	1	CRZ	C	36.9	1081.37	209.483	23.475	262.749	.	.	.
Rodrigues	58	1	CRZ	C	36.9	1078.55	166.552	22.23	300.142	.	.	.
Rodrigues	58	1	CRZ	C	36.9	1411.21	198.276	25.95	294.919	.	.	.
Rodrigues	58	1	CRZ	C	36.9	1277.52	170.69	25.95	324.775	.	.	.
Rodrigues	58	1	CRZ	F	36.9	1081.64	275.862	19.2	222.278	.	.	.
Rodrigues	58	1	CRZ	F	36.9	1122.45	127.586	23.5	342.337	.	.	.
Rodrigues	58	1	CRZ	F	36.9	1176.55	171.379	22.57	328.626	.	.	.
Rodrigues	58	1	CRZ	F	36.9	1288.29	128.448	22.725	312.244	.	.	.
Rodrigues	58	1	CRZ	F	36.9	1184.82	210.345	23.3	347.837	.	.	.
Caetano	59	8	CRZ	NC	26.71	933.03	230	26.91	223.68	.	54.2	94.45
Caetano	59	8	CRZ	NC	26.93	872.36	230	27.54	201.03	.	54.7	94.71
Caetano	59	8	CRZ	NC	33.59	901.18	200	24.64	272.25	.	63.39	95.12
Caetano	59	8	CRZ	NC	34.13	890.14	210	23.58	289.21	.	61.8	95.23
Caetano	59	8	CRZ	NC	35.17	928.63	180	24.91	264.58	.	64.73	95.69
Carvalho et al	60	4	SI	F	34.22	1400	150.6	30.87	610		46.47
Carvalho et al	60	4	SI	F	38.21	1430	155.36	31.05	635		46.86
Carvalho et al	60	4	SI	F	40.66	1340	130.36	30.08	563		45.74
Carvalho et al	60	4	SI	F	41.56	1350	131.55	30.13	574		45.69
Caldas	61	6	SI	NC	42.46	1018.58	166.52	31.86	413.1	.	44.02	85.05
Caldas	61	6	SI	NC	41.63	1209.76	177.05	32.75	487.62	.	44.46	85.74
Caldas	61	6	SI	NC	41.31	1402.4	207.46	33.36	561.15	.	32.41	86.12
Caldas	61	6	SI	NC	40.05	1328.63	151.61	32.34	533.25	.	38.03	87.03
